# Supplementary material for: HLA-B*57:01/Carbamazepine-10,11-Epoxide Association Triggers Upregulation of the NFκB and JAK/STAT Pathways
Source: Cells. 2023 Feb 21;12(5):676. doi: 10.3390/cells12050676 (PMC10000580; doi:10.3390/cells12050676)
Supplement: Supplementary file 1 [file cells-12-00676-s001.zip]

Archive with 1 entries (1 files):
- cells-2143909-supplementary.pdf
